# Supplementary material for: Clinical Effectiveness of Fluorescence Lymph Node Mapping Using ICG for Laparoscopic Right Hemicolectomy: A Prospective Case–Control Study
Source: Cancers (Basel). 2023 Oct 10;15(20):4927. doi: 10.3390/cancers15204927 (PMC10605135; doi:10.3390/cancers15204927)
Supplement: Supplementary file 1 [file cancers-15-04927-s001.zip]

Archive with 1 entries (1 files):
- cancers-2584142-supplementary.pdf
